# Supplementary material for: Anti-allergic Hydroxy Fatty Acids from Typhonium blumei Explored through ChemGPS-NP
Source: Front Pharmacol. 2017 Jun 19;8:356. doi: 10.3389/fphar.2017.00356 (PMC5474496; doi:10.3389/fphar.2017.00356)
Supplement: Supplementary file 1 [file Table1.xlsx]

## Sheet: Table S1 FA anti-allergic data 
Table. S1 Anti-allergic data of fatty acids (1 ‒ 1000 μM).
			Viability, RBL-2H3a		Inhibition of A23187-induced β-hexosaminidase release, RBL-2H3 cellsb							Inhibition of antigen-induced β-hexosaminidase release, RBL-2H3 cellsb
				IC50 (μM)c	Concentration (μM or μg/ml)						IC50 (μM)c	Concentration (μM or μg/ml)						IC50 (μM)c
Name	Abbreviation	Mol. weight	% viability		1	10	100	200	500	1000		1	10	100	200	500	1000
Palmitic acid	C16:0	256.4	98% (1000 µM)		0.3 ± 0.6	2.7 ± 4.6	1.0 ± 1.0	10.7 ± 1.5 *	23.3 ± 4.5 **	29.7 ± 4.7 **		2.0 ± 3.5	2.0 ± 3.5	6.0 ± 5.3	18.3 ± 8.6 *	23.3 ± 7.4 **	40.7 ± 3.8 **
Palmitic acid methyl ester	C16:0, me	270.5	98% (1000 µM)		3.3 ± 3.5	0.0 ± 0.0	0.0 ± 0.0	0.3 ± 0.6	3.0 ± 4.4	17.0 ± 2.6 **		1.7 ± 2.9	5.0 ± 1.7	0.3 ± 0.6	2.7 ± 4.6	1.0 ± 1.7	13.7 ± 3.5 *
Stearic acid	C18:0	284.5	95% (1000 µM)		0.0 ± 0.0	5.0 ± 4.6	5.0 ± 7.0	0.0 ± 0.0	9.3 ± 0.6 *	35.3 ± 2.3 **		8.3 ± 10.4	3.7 ± 6.4	10.0 ± 13.2	6.3 ± 6.5	20.3 ± 12.0 *	45.3 ± 1.2 **
Stearic acid methyl ester	C18:0, me	298.5	97% (1000 µM)		1.7 ± 2.9	2.3 ± 3.2	1.7 ± 2.9	1.0 ± 1.7	0.7 ± 1.2	13.3 ± 6.8 *		2.3 ± 4.0	2.0 ± 2.0	2.3 ± 4.0	0.0 ± 0.0	2.7 ± 4.6	12.0 ± 2.0 *
Undecylenic acid	C11:1n-1	184.3	56% (1000 µM)		0.0 ± 0.0	1.3 ± 2.3	2.3 ± 2.5	2.0 ± 3.5	7.7 ± 6.7			9.0 ± 8.2	0.7 ± 1.2	0.0 ± 0.0	4.3 ± 3.8	21.7 ± 2.9 **
Undecylenic acid methyl ester	C11:1n-1, me	198.3	98% (1000 µM)		0.3 ± 0.6	0.0 ± 0.0	1.0 ± 1.7	0.7 ± 1.2	2.3 ± 2.5	6.7 ± 5.5 *		6.0 ± 3.0	3.0 ± 3.6	0.7 ± 1.2	0.0 ± 0.0	2.7 ± 4.6	6.7 ± 6.5
cis-Vaccenic acid	C18:1n-7	282.5	56% (1000 µM)		2.0 ± 2.0	2.0 ± 2.6	2.0 ± 2.0	0.0 ± 0.0	0.0 ± 0.0			15.0 ± 13.7	2.7 ± 4.6	0.0 ± 0.0	0.0 ± 0.0	1.3 ± 2.3
cis-Vaccenic acid methyl ester	C18:1n-7, me	296.5	100% (1000 µM)		1.7 ± 2.9	1.0 ± 1.7	1.0 ± 1.7	0.0 ± 0.0	0.0 ± 0.0	0.0 ± 0.0		2.7 ± 3.1	5.0 ± 5.3	6.0 ± 4.0	0.0 ± 0.0	0.3 ± 0.6	1.7 ± 2.9
Oleic acid	C18:1n-9	282.5	41% (1000 µM)	910.1	0.3 ± 0.6	2.3 ± 3.2	0.3 ± 0.6	1.3 ± 2.3	0.0 ± 0.0			7.3 ± 7.0	3.3 ± 5.8	3.3 ± 5.8	0.0 ± 0.0	2.3 ± 4.0
Oleic acid methyl ester	C18:1n-9, me	296.5	100% (1000 µM)		0.0 ± 0.0	3.7 ± 4.7	2.3 ± 4.0	3.7 ± 3.5	0.0 ± 0.0	0.0 ± 0.0		6.0 ± 10.4	4.3 ± 5.1	2.3 ± 4.0	0.0 ± 0.0	0.3 ± 0.6	0.0 ± 0.0
Petroselinic acid	C18:1n-12	282.5	33% (1000 µM)	864	0.0 ± 0.0	1.3 ± 2.3	1.3 ± 2.3	3.0 ± 5.2	14.3 ± 4.2 **			1.0 ± 1.7	0.7 ± 1.2	4.0 ± 6.1	2.3 ± 2.1	15.7 ± 3.1 **
Petroselinic acid methyl ester	C18:1n-12, me	296.5	98% (1000 µM)		0.7 ± 1.2	3.0 ± 2.6	5.0 ± 4.6	3.0 ± 5.2	1.0 ± 1.7	0.0 ± 0.0		0.0 ± 0.0	0.0 ± 0.0	0.0 ± 0.0	3.3 ± 5.8	0.0 ± 0.0	1.0 ± 1.7
Linoleic acid	C18:2n-6	280.5	38% (1000 µM)	895	4.3 ± 5.1	0.0 ± 0.0	1.0 ± 1.7	2.3 ± 4.0	4.7 ± 8.1			3.0 ± 5.2	1.0 ± 1.7	2.7 ± 4.6	2.7 ± 4.6	7.7 ± 11.6
Linoleic acid methyl ester	C18:2n-6, me	294.5	58% (1000 µM)		2.0 ± 3.5	0.7 ± 0.6	0.0 ± 0.0	0.7 ± 1.2	0.7 ± 0.6			7.0 ± 6.2 *	0.7 ± 1.2	0.0 ± 0.0	0.0 ± 0.0	0.0 ± 0.0
Conjugated (9Z,11E)-linoleic acid	C18:2n-7	280.5	31% (1000 µM)	411.3	1.3 ± 2.3	3.3 ± 3.1	0.0 ± 0.0	0.0 ± 0.0				7.3 ± 6.7	2.0 ± 3.5	3.3 ± 3.5	2.0 ± 3.5
α-Linolenic acid	C18:3n-3	278.4	49% (1000 µM)	487.2	0.7 ± 1.2	0.0 ± 0.0	4.3 ± 7.5	4.7 ± 8.1				1.3 ± 2.3	3.0 ± 3.0	3.0 ± 5.2	4.3 ± 3.8
α-Linolenic acid methyl ester	C18:3n-3, me	292.5	47% (1000 µM)	974	0.0 ± 0.0	1.3 ± 2.3	3.0 ± 5.2	3.3 ± 5.8	3.3 ± 5.8			0.0 ± 0.0	0.7 ± 1.2	2.7 ± 4.6	0.0 ± 0.0	3.3 ± 4.9
γ-Linolenic acid	C18:3n-6	278.4	31% (1000 µM)	451.1	2.0 ± 3.5	3.0 ± 5.2	1.3 ± 2.3	5.0 ± 8.7				4.7 ± 8.1	4.3 ± 7.5	0.0 ± 0.0	2.3 ± 4.0
cis-5,8,11,14,17-Eicosapentaenoic acid (EPA)	C20:5n-3	302.5	47% (1000 µM)	447.4	0.0 ± 0.0	1.3 ± 2.3	1.3 ± 2.3	2.3 ± 2.1				5.0 ± 5.6	5.3 ± 5.0	0.7 ± 0.6	9.7 ± 16.7
cis-4,7,10,13,16,19-Docosahexaenoic acid (DHA)	C22:6n-3	328.5	49% (1000 µM)	477.5	0.0 ± 0.0	1.7 ± 2.9	1.3 ± 2.3	9.3 ± 9.0				0.0 ± 0.0	2.7 ± 4.6	3.0 ± 3.6	5.3 ± 4.6
2-Hydroxystearic acid	C18:0, 2-OH	300.5	100% (1000 µM)		0.0 ± 0.0	1.7 ± 2.9	12.3 ± 5.1 *	15.3 ± 2.1 **	d	d		7.3 ± 5.7	2.7 ± 4.6	5.3 ± 5.0	6.3 ± 6.5	d	d
12-Hydroxystearic acid	C18:0, 12-OH	300.5	81% (1000 µM)		1.3 ± 2.3	7.3 ± 2.5 *	42.7 ± 1.5 **	54.3 ± 3.1 **	d	d	162.9	11.3 ± 2.5 *	2.3 ± 4.0	21.0 ± 2.0 **	41.7 ± 3.2 **	d	d
12-Hydroxystearic acid methyl ester	C18:0, 12-OH, me	314.5	100% (1000 µM)		5.3 ± 2.9	8.0 ± 3.5	14.3 ± 3.2 *	17.0 ± 7.2 *	51.0 ± 3.0 **	74.3 ± 8.1 **	491.2	1.0 ± 1.7	0.0 ± 0.0	0.0 ± 0.0	0.0 ± 0.0	26.0 ± 11.1 **	36.7 ± 7.6 **
12-Oxostearic acid methyl ester	C18:0, 12-oxo, me	312.5	98% (1000 µM)		2.3 ± 3.2	1.7 ± 2.9	3.0 ± 4.4	4.3 ± 5.1	4.0 ± 3.5	40.3 ± 3.5 **		3.7 ± 4.7	1.3 ± 2.3	2.3 ± 4.0	2.3 ± 3.2	11.3 ± 3.8 *	23.7 ± 3.1 **
2-Hydroxy-9Z-octadecenoic acid (minerval, 2OHOA)	C18:1n-9, cis, 2-OH	298.5	91% (1000 µM)		4.0 ± 3.6	0.0 ± 0.0	1.0 ± 1.7	0.7 ± 0.6	0.0 ± 0.0	20.0 ± 4.4 **		1.3 ± 1.2	0.7 ± 1.2	3.0 ± 2.6	0.0 ± 0.0	8.3 ± 5.1 *	20.3 ± 3.1 **
12R-Hydroxy-9Z-octadecenoic acid (ricinoleic acid)	C18:1n-9, cis, 12-OH	298.5	28% (1000 µM)	424.6	0.0 ± 0.0	0.7 ± 1.2	3.7 ± 4.7	7.7 ± 6.4				5.3 ± 9.2	3.3 ± 5.8	1.3 ± 2.3	0.0 ± 0.0
12R-Hydroxy-9Z-octadecenoic acid (ricinoleic acid) methyl ester	C18:1n-9, cis, 12-OH, me	312.5	85% (1000 µM)		1.0 ± 1.7	3.3 ± 5.8	6.0 ± 5.0	5.0 ± 5.0	13.3 ± 8.1 *	43.0 ± 2.6 **		2.7 ± 4.6	2.3 ± 2.1	1.0 ± 1.7	2.3 ± 4.0	12.0 ± 1.0 **	58.0 ± 2.6 **	913.04
12R-Hydroxy-9E-octadecenoic acid (ricinelaidic acid)	C18:1n-9, trans, 12-OH	298.5	46% (1000 µM)	956.1	3.0 ± 2.6	3.3 ± 4.9	5.7 ± 5.1	0.0 ± 0.0	0.3 ± 0.6			0.0 ± 0.0	0.0 ± 0.0	1.7 ± 2.9	5.0 ± 8.7	7.3 ± 7.5
12R-Hydroxy-9Z,13E-octadecadienoic acid methyl ester (1)	C18:2n-5, 12-OH, me	310.5	59% (500 µM)		3.3 ± 4.9	10.3 ± 1.2 *	35.3 ± 2.1 **	67.0 ± 1.0 **			146.4	3.0 ± 4.4	7.3 ± 2.1	32.3 ± 8.7 **	65.7 ± 9.2 **			152.99
9S-Hydroxy-10E,12Z-octadecadienoic acid (9(S)-HODE)	C18:2n-6, 9-OH	296.5	93% (100 µM)		6.0 ± 5.6	7.0 ± 4.6	53.7 ± 2.1 **				92.4	6.7 ± 4.5	12.0 ± 5.6	55.3 ± 8.3 **				49.68
10R-Hydroxy-8E,12Z-octadecadienoic acid methyl ester (2)	C18:2n-6, 10-OH, me	310.5	64% (500 µM)		3.3 ± 5.8	17.0 ± 2.0 *	28.0 ± 7.0 **	55.0 ± 2.0 **			181.5	0.7 ± 0.6	8.7 ± 2.3	34.7 ± 1.5 **	63.0 ± 10.5 **			154.06
Mixture A (palmitic, stearic, oleic, margaric, pentadecanoic acid methyl esters)	-		100% (200 µg/ml)		1.0 ± 1.0	0.0 ± 0.0	0.0 ± 0.0	0.0 ± 0.0				4.0 ± 5.3	0.3 ± 0.6	5.0 ± 5.6	8.0 ± 10.6
Mixture B (β-sitoster-4-en-3-one, stigmast-4,22-dien-3-one, campest-4-en-3-one)	-		98% (200 µg/ml)		1.7 ± 1.5	4.0 ± 3.6	2.7 ± 3.8	22.3 ± 7.5 **				7.7 ± 6.8	1.0 ± 1.0	9.7 ± 1.5	19.3 ± 9.7 *
Mixture C (β-sitosterol, stigmasterol)	-		97% (200 µg/ml)		5.0 ± 4.6	3.3 ± 3.5	11.7 ± 2.3 *	17.3 ± 6.4 *				0.0 ± 0.0	4.0 ± 6.9	2.7 ± 4.6	10.7 ± 6.7
Mixture D (β-sitosterol-3-O-β-D-glucoside, stigmasterol-3-O-β-D-glucoside)	-		95% (200 µg/ml)		0.3 ± 0.6	1.7 ± 1.5	2.0 ± 2.0	2.0 ± 2.0				5.0 ± 6.2	2.7 ± 4.6	3.0 ± 5.2	12.7 ± 4.9
Dexamethasone 10 nM			91% (10 nM)		80.3 ± 6.0 (10 nM)							62.0 ± 6.1 (10 nM)
aThe cytotoxicity was evaluated using MTT viability assay; results are presented as mean (n = 3).
bRBL-2H3 cells were treated with nontoxic concentrations of the samples for 20 h, followed by activation with A23187 or antigen for 1 h; pure compounds are shown in μM; mixtures in μg/ml; results are presented as mean ± SD (n = 3); * p < 0.05, ** p < 0.001 compared with the control value (A23187 or antigen).
cIC50 values represent the concentration of the sample required to inhibit cell growth or degranulation by 50%.
dMicelles were formed upon addition into medium, therefore the results couldn't be justified.
